# Supplementary material for: Investigating the Pathogenic Interplay of Alpha-Synuclein, Tau, and Amyloid Beta in Lewy Body Dementia: Insights from Viral-Mediated Overexpression in Transgenic Mouse Models
Source: Biomedicines. 2023 Oct 22;11(10):2863. doi: 10.3390/biomedicines11102863 (PMC10604054; doi:10.3390/biomedicines11102863)
Supplement: Supplementary file 1 [file biomedicines-11-02863-s001.zip]

Archive with 1 entries (1 files):
- biomedicines-2661942-supplementary.pdf
